# Supplementary material for: P21 Overexpression Promotes Cell Death and Induces Senescence in Human Glioblastoma
Source: Cancers (Basel). 2023 Feb 17;15(4):1279. doi: 10.3390/cancers15041279 (PMC9954583; doi:10.3390/cancers15041279)
Supplement: Supplementary file 1 [file cancers-15-01279-s001.zip]

Archive with 1 entries (1 files):
- cancers-2143213-supplementary.pdf
